# Supplementary material for: Simple Sequence Repeat and S-Locus Genotyping to Assist the Genetic Characterization and Breeding of Polyploid Prunus Species, P. spinosa and P. domestica subsp. insititia
Source: Biochem Genet. 2021 Jun 16;59(4):1065–87. doi: 10.1007/s10528-021-10090-7 (PMC8249305; doi:10.1007/s10528-021-10090-7)
Supplement: Supplementary file 4 — Supplementary Table 1: The SSR genotypes and basic statistics of 17 polyploid Prunus accessions analysed in nine loci (XLS 93 KB) [file 10528_2021_10090_MOESM4_ESM.xls]

## Sheet: BPPCT007
BPPCT007																		Number of SSR alleles per genotype
1. L5			126							140	142			148				4
2. L2			126							140				148				3
3. D5			126				134						146					3
4. T1								136			142	144			150			4
5. Zempléni				128				136						148				3
6. S3				128												152		2
7. S2		124					134			140								3
8. T4								136			142	144			150			4
9. A1								136		140	142	144						4
10. D4			126		130		134		138									4
11. L1			126		130		134	136			142							5
12. U1				128			134				142							3
13. B3	122		126		130			136			142							5
14. D2				128			134								150			3
15. L4/1					130	132			138									3
16. S3/B			126			132	134										154	4
17. Z3				128	130			136										3
Total	1	1	7	5	5	2	7	7	2	4	7	3	1	3	3	1	1	60
16 different genotypes
White background colour refers to unique SSR genotypes, while shared SSR genotypes are labelled by the same background colour.
Red numbers indicate alleles exclusively occurring in Prunus domestica subsp. insititia.

## Sheet: BPPCT025
BPPCT025																									Number of SSR alleles per genotype
1. L5	132		142		150						162														4
2. L2						152					162							178							3
3. D5							154					164													2
4. T1								156	158		162									184		188			5
5. Zempléni					150				158						170							188			4
6. S3			142				154				162														3
7. S2			142			152										172									3
8. T4								156	158		162									184		188			5
9. A1										160					170						186				3
10. D4			142									164				172									3
11. L1	132	140			150						162														4
12. U1					150										170				182					208	4
13. B3							154				162				170										3
14. D2										160		164		168											3
15. L4/1				144													174		182					208	4
16. S3/B			142				154			160															3
17. Z3			142										166					178					192		4
Total	2	1	6	1	4	2	4	2	3	3	7	3	1	1	4	2	1	2	2	2	1	3	1	2	60
16 different genotypes
White background colour refers to unique SSR genotypes, while shared SSR genotypes are labelled by the same background colour.
Red numbers indicate alleles exclusively occurring in Prunus domestica subsp. insititia.
Blue numbers indicate alleles exclusively occurring in Prunus domestica hybrids.

## Sheet: BPPCT037
BPPCT037						Number of SSR alleles per genotype
1. L5		108	110			2
2. L2		108	110			2
3. D5		108	110			2
4. T1		108	110			2
5. Zempléni		108	110		120	3
6. S3		108				1
7. S2	100	108	110			3
8. T4		108	110			2
9. A1		108				1
10. D4		108		118		2
11. L1		108	110			2
12. U1		108				1
13. B3		108				1
14. D2		108		118		2
15. L4/1			110			1
16. S3/B		108	110			2
17. Z3			110			1
Total	1	15	11	2	1	30
6 different genotypes
White background colour refers to unique SSR genotypes, while shared SSR genotypes are labelled by the same background colour.

## Sheet: BPPCT038
BPPCT 038							Number of SSR alleles per genotype
1. L5		114				140	2
2. L2		114		130		140	3
3. D5			118	130			2
4. T1	110			130	136		3
5. Zempléni	110			130			2
6. S3		114		130		140	3
7. S2			118	130			2
8. T4	110			130	136		3
9. A1		114		130		140	3
10. D4		114		130		140	3
11. L1		114		130		140	3
12. U1		114		130		140	3
13. B3	110	114			136		3
14. D2	110			130	136		3
15. L4/1		114			136	140	3
16. S3/B		114		130			2
17. Z3			118	130			2
Total	5	10	3	14	5	8	45
8 different genotypes
White background colour refers to unique SSR genotypes, while shared SSR genotypes are labelled by the same background colour.

## Sheet: BPPCT039
BPPCT 039								Number of SSR alleles per genotype
1. L5			130		134	142		3
2. L2		126					146	2
3. D5		126			134		146	3
4. T1	122	126	130				146	4
5. Zempléni		126	130					2
6. S3					134			1
7. S2						142		1
8. T4	122	126	130				146	4
9. A1		126				142		2
10. D4		126						1
11. L1		126					146	2
12. U1				132				1
13. B3		126			134			2
14. D2		126						1
15. L4/1		126						1
16. S3/B				132				1
17. Z3		126	130					2
Total	2	12	5	2	4	3	5	33
11 different genotypes
White background colour refers to unique SSR genotypes, while shared SSR genotypes are labelled by the same background colour.
Red numbers indicate alleles exclusively occurring in Prunus domestica subsp. insititia.

## Sheet: BPPCT040
BPPCT 040													Number of SSR alleles per genotype
1. L5					132						146		2
2. L2			126				136		140				3
3. D5		124							140				2
4. T1		124		128	132	134		138					5
5. Zempléni				128		134		138				154	4
6. S3	120			128									2
7. S2							136						1
8. T4		124		128	132	134		138					5
9. A1				128		134						154	3
10. D4	120	124			132						146		4
11. L1			126		132								2
12. U1	120	124							140				3
13. B3	120			128	132	134							4
14. D2				128			136						2
15. L4/1			126		132								2
16. S3/B	120	124				134							3
17. Z3		124								142		154	3
Total	5	7	3	7	7	6	3	3	3	1	2	3	50
15 different genotypes
White background colour refers to unique SSR genotypes, while shared SSR genotypes are labelled by the same background colour.
Blue numbers indicate alleles exclusively occurring in Prunus domestica hybrids.

## Sheet: CPDCT044
CPPCT 044																									Number of SSR alleles per genotype
1. L5									216				224							242					3
2. L2					208				216		220														3
3. D5							212					222													2
4. T1							212			218								234					248		4
5. Zempléni								214		218				226											3
6. S3			180				212							226				234							4
7. S2											220	222			228										3
8. T4							212			218								234					248		4
9. A1											220		224						238		244				4
10. D4									216								232								2
11. L1										218			224			230				242					4
12. U1												222		226											2
13. B3				198			212				220		224		228									252	6
14. D2	162														228						244				3
15. L4/1											220				228							246			3
16. S3/B		170	180			210												234							4
17. Z3										218															1
Total	1	1	2	1	1	1	5	1	3	5	5	3	4	3	4	1	1	4	1	2	2	1	2	1	55
16 different genotypes
White background colour refers to unique SSR genotypes, while shared SSR genotypes are labelled by the same background colour.
Red numbers indicate alleles exclusively occurring in Prunus domestica subsp. insititia.
Blue numbers indicate alleles exclusively occurring in Prunus domestica hybrids.

## Sheet: CPSCT021
CPSCT021																											Number of SSR alleles per genotype
1. L5				130				138					150														3
2. L2		126			132											156			164								4
3. D5					132				140						154							176					4
4. T1	124						136					148											180	182			5
5. Zempléni		126			132				140																		3
6. S3		126		130												156											3
7. S2			128			134		138																			3
8. T4	124						136					148											180	182			5
9. A1								138	140															182		200	4
10. D4			128						140		146	148															4
11. L1					132								150					162		166							4
12. U1		126	128				136										158										4
13. B3								138				148															2
14. D2			128										150							166					184		4
15. L4/1										142				152		156		162									4
16. S3/B		126							140								158				172						4
17. Z3			128									148			154		158										4
Total	2	5	5	2	4	1	3	4	5	1	1	5	3	1	2	3	3	2	1	2	1	1	2	3	1	1	64
16 different genotypes
White background colour refers to unique SSR genotypes, while shared SSR genotypes are labelled by the same background colour.
Red numbers indicate alleles exclusively occurring in Prunus domestica subsp. insititia.
Blue numbers indicate alleles exclusively occurring in Prunus domestica hybrids.

## Sheet: EPDCU5100
EPDCU5100									Number of SSR alleles per genotype
1. L5	124						142		2
2. L2							142		1
3. D5	124							144	2
4. T1					136	140			2
5. Zempléni				134			142		2
6. S3			132					144	2
7. S2					136			144	2
8. T4					136	140			2
9. A1					136	140			2
10. D4								144	1
11. L1	124			134			142		3
12. U1		126	132		136				3
13. B3						140		144	2
14. D2			132					144	2
15. L4/1							142		1
16. S3/B						140		144	2
17. Z3							142		1
Total	3	1	3	2	5	5	6	7	32
11 different genotypes
White background colour refers to unique SSR genotypes, while shared SSR genotypes are labelled by the same background colour.
