# Supplementary material for: Simple Sequence Repeat and S-Locus Genotyping to Assist the Genetic Characterization and Breeding of Polyploid Prunus Species, P. spinosa and P. domestica subsp. insititia
Source: Biochem Genet. 2021 Jun 16;59(4):1065–87. doi: 10.1007/s10528-021-10090-7 (PMC8249305; doi:10.1007/s10528-021-10090-7)
Supplement: Supplementary file 6 — Supplementary Table 3: Estimates of evolutionary divergence between pairs of amino acid sequences of polyploid Prunus S-RNase alleles calculated using the Poisson correction model in MEGA 5.1 (XLS 33 KB) [file 10528_2021_10090_MOESM6_ESM.xls]

## Sheet: MatrixOutput
S3-1_(MN052897)	S3-1	S3-1	S12	SA	SB	SC	SD	SD	SM	SU	S1	S3-1	S3-2	S7-1	S8	S9	S10	S12	S15	S16	S19	S24
S3-1_(MN052898)	0.00816331
S12_(MN052899)	0.247836	0.258307
SA_(MN069629)	0.0163938	0.0246926	0.247836
SB_(MN069630)	0.197064	0.207014	0.279585	0.207014
SC_(MN069633)	0.167793	0.177455	0.217065	0.167793	0.301325
SD_(MN069635)	0.26889	0.279585	0.258307	0.279585	0.237473	0.323548
SD_(MN069636)	0.279585	0.290396	0.26889	0.290396	0.247836	0.334848	0.00816331
SM_(MN069640)	0.217065	0.227217	0.217065	0.227217	0.227217	0.279585	0.279585	0.290396
SU_(MN069642)	0.148745	0.158224	0.197064	0.158224	0.187212	0.247836	0.247836	0.258307	0.130053
S1_(ABV02073)	0.258307	0.247836	0.334848	0.26889	0.26889	0.301325	0.237473	0.227217	0.258307	0.247836
S3-1_(ABG76209)	0	0.00816331	0.247836	0.0163938	0.197064	0.167793	0.26889	0.279585	0.217065	0.148745	0.258307
S3-2_(ABG76211)	0.00816331	0.0163938	0.247836	0.0163938	0.197064	0.167793	0.26889	0.279585	0.217065	0.148745	0.258307	0.00816331
S7-1_(ABG76213)	0.148745	0.158224	0.217065	0.148745	0.279585	0.158224	0.334848	0.346276	0.207014	0.187212	0.312375	0.148745	0.148745
S8_(ABG76215)	0.187212	0.197064	0.258307	0.197064	0.167793	0.237473	0.227217	0.237473	0.247836	0.197064	0.247836	0.187212	0.187212	0.258307
S9_(ABG76217)	0.187212	0.197064	0.290396	0.197064	0.197064	0.290396	0.258307	0.26889	0.227217	0.187212	0.26889	0.187212	0.187212	0.227217	0.197064
S10_(ABG76219)	0.26889	0.258307	0.177455	0.279585	0.323548	0.26889	0.247836	0.258307	0.247836	0.247836	0.290396	0.26889	0.26889	0.301325	0.227217	0.334848
S12_(ABG76221)	0.247836	0.258307	0	0.247836	0.279585	0.217065	0.258307	0.26889	0.217065	0.197064	0.334848	0.247836	0.247836	0.217065	0.258307	0.290396	0.177455
S15_(ABV02074)	0.247836	0.258307	0.258307	0.258307	0.207014	0.290396	0.26889	0.279585	0.247836	0.207014	0.301325	0.247836	0.247836	0.258307	0.227217	0.207014	0.346276	0.258307
S16_(ABV02075)	0.197064	0.207014	0.258307	0.207014	0.279585	0.258307	0.290396	0.301325	0.227217	0.217065	0.279585	0.197064	0.197064	0.247836	0.227217	0.227217	0.247836	0.258307	0.258307
S19_(ABV02076)	0.258307	0.26889	0.217065	0.26889	0.258307	0.247836	0.301325	0.312375	0.279585	0.237473	0.323548	0.258307	0.258307	0.26889	0.227217	0.247836	0.247836	0.217065	0.26889	0.26889
S24_(ABV02077)	0.312375	0.323548	0.290396	0.323548	0.217065	0.393344	0.290396	0.301325	0.237473	0.217065	0.323548	0.312375	0.312375	0.346276	0.258307	0.258307	0.334848	0.290396	0.258307	0.323548	0.312375
Green background colour indicates pairs of amino acid sequences identical in C2-C5 region

## Sheet: Caption
Table. Estimates of Evolutionary Divergence between Sequences
The number of amino acid substitutions per site from between sequences are shown. Analyses were conducted using the Poisson correction model [1]. The analysis involved 22 amino acid sequences. All positions containing gaps and missing data were eliminated. There were a total of 123 positions in the final dataset. Evolutionary analyses were conducted in MEGA5 [2].
1. Zuckerkandl E. and Pauling L. (1965). Evolutionary divergence and convergence in proteins. Edited in Evolving Genes and Proteins by V. Bryson and H.J. Vogel, pp. 97-166. Academic Press, New York.
2. Tamura K., Peterson D., Peterson N., Stecher G., Nei M., and Kumar S. (2011). MEGA5: Molecular Evolutionary Genetics Analysis using Maximum Likelihood, Evolutionary Distance, and Maximum Parsimony Methods. Molecular Biology and Evolution 28: 2731-2739.
Disclaimer: Although utmost care has been taken to ensure the correctness of the caption, the caption text is provided "as is" without any warranty of any kind. Authors advise the user to carefully check the caption prior to its use for any purpose and report any errors or problems to the authors immediately (www.megasoftware.net). In no event shall the authors and their employers be liable for a…
